# Supplementary material for: Patterning Planar, Flexible Li-S Battery Full Cells on Laser-Induced Graphene Traces
Source: Nanomaterials (Basel). 2024 Dec 29;15(1):35. doi: 10.3390/nano15010035 (PMC11723327; doi:10.3390/nano15010035)
Supplement: Supplementary file 1 [file nanomaterials-15-00035-s001.zip]

Archive with 1 entries (1 files):
- nanomaterials-3398995-supplementary.pdf
